# Supplementary material for: Dietary Phytonutrients in Fibromyalgia: Integrating Mechanisms, Biomarkers, and Clinical Evidence—A Narrative Review
Source: Medicina (Kaunas). 2025 Dec 15;61(12):2211. doi: 10.3390/medicina61122211 (PMC12734507; doi:10.3390/medicina61122211)
Supplement: Supplementary file 1 [file medicina-61-02211-s001.zip]

Archive with 1 entries (1 files):
- medicina-3990074-supplementary.pdf
